# Supplementary material for: The Use of Three Long Non-Coding RNAs as Potential Prognostic Indicators of Astrocytoma
Source: PLoS One. 2015 Aug 7;10(8):e0135242. doi: 10.1371/journal.pone.0135242 (PMC4529097; doi:10.1371/journal.pone.0135242)
Supplement: S1 Table — (XLS) [file pone.0135242.s006.xls]

## Sheet: Sheet1
LncRNA	Fold change	Regulation	Length
uc003uyp.3	0.0141884	down	1483
uc003uyq.2	0.0158108	down	2320
XLOC_006548	0.027181	down	2639
uc001sgo.3	0.0344309	down	1791
XLOC_004888	0.0350729	down	569
RNZ35631	0.0364506	down	216
XLOC_008222	0.0408852	down	774
ENST00000430520	0.0463214	down	580
HIT000255609.10	0.0540823	down	261
XLOC_011660	0.0552027	down	286
XLOC_008498	0.0564138	down	478
ENST00000548306	0.0569953	down	570
uc003xvc.2	0.0584651	down	3707
XLOC_009258	0.0604799	down	271
BC027468	0.0622013	down	1494
AK058180	0.0624016	down	1630
uc009zyj.1	0.0627334	down	1927
XLOC_009831	0.062926	down	4971
NR_033377	0.0664109	down	4186
RNZ7496	0.0715814	down	228
uc003yem.1	0.0721436	down	324
uc001iid.1	0.0728501	down	1846
ENST00000545400	0.0747737	down	1630
XLOC_002672	0.0757983	down	2920
uc010tbf.1	0.0772382	down	1688
ENST00000551110	0.0831544	down	644
XLOC_010561	0.0840747	down	1697
NR_028137	0.0862278	down	3889
uc010bkn.2	0.0880513	down	767
uc010mtu.2	0.0882628	down	6738
XLOC_010585	0.0911219	down	3447
RNZ6981	0.091272	down	334
uc003xco.1	0.0914227	down	3880
ENST00000447433	0.0916008	down	1473
NONE	0.0939093	down	2795
NR_034115	0.0940893	down	3073
XLOC_002317	0.0941009	down	4165
XLOC_008575	0.0959329	down	696
XLOC_000540	0.10075	down	1018
uc.90+	0.101793	down	207
uc003gki.2	0.102069	down	1963
ENST00000433161	0.104503	down	1883
XLOC_008184	0.105185	down	955
ENST00000432331	0.106508	down	341
uc011axx.1	0.10756	down	2353
uc003cfz.2	0.107601	down	3149
HIT000196997.11	0.109322	down	397
uc002nzx.3	0.110855	down	582
NR_024423	0.111608	down	3002
uc001tvk.1	0.11186	down	2089
NR_024424	0.112586	down	3033
XLOC_010204	0.113268	down	3520
RNZ6953	0.113455	down	345
uc002nzy.3	0.115455	down	441
NR_033900	0.116896	down	1236
XLOC_009830	0.117388	down	477
RNZ1601	0.117704	down	315
NR_024605	0.11783	down	1861
uc003tqd.2	0.118235	down	4333
uc010kyd.2	0.120571	down	4097
uc010mow.1	0.120969	down	2117
uc003fda.2	0.123781	down	3369
ENST00000450888	0.124466	down	511
ENST00000412321	0.124862	down	1167
uc001lce.2	0.126212	down	1699
uc002nzz.2	0.126368	down	693
RNZ20827	0.126528	down	221
ASO1716	0.126534	down	1948
ENST00000379093	0.127138	down	3002
XLOC_006889	0.128898	down	255
AB073352	0.129515	down	2212
XLOC_012617	0.129934	down	1246
uc010fbo.1	0.130446	down	919
uc001sqv.2	0.131129	down	2515
uc001sqy.2	0.131701	down	3268
XLOC_004885	0.132539	down	659
ENST00000535133	0.132689	down	494
ENST00000539969	0.133028	down	1803
uc003dhx.2	0.133207	down	3205
ENST00000550548	0.133362	down	2946
AF131776	0.133472	down	2014
NR_024463	0.133496	down	2145
uc003qls.1	0.133585	down	2020
NR_026830	0.134273	down	3317
NR_026861	0.134546	down	1124
uc003wkr.2	0.135066	down	1830
XLOC_005435	0.135471	down	520
uc003wks.2	0.137662	down	1983
ENST00000426122	0.137805	down	580
uc001due.2	0.139059	down	3913
ENST00000505626	0.139326	down	3037
RNZ5763	0.139487	down	231
RNZ22350	0.139899	down	201
HIT000323773.10	0.140099	down	326
ENST00000415764	0.140186	down	1792
uc001duh.2	0.140301	down	4261
ENST00000438669	0.140802	down	789
uc004fhd.2	0.142863	down	1252
XLOC_001872	0.143776	down	368
AL390170	0.144023	down	2504
XLOC_004308	0.144481	down	2684
ENST00000442222	0.145028	down	738
ENST00000447910	0.14559	down	552
uc003hgj.2	0.146	down	1245
uc001dui.2	0.14644	down	4200
ENST00000544204	0.146719	down	479
uc001bdu.1	0.147538	down	3064
AF038201	0.148215	down	1393
BC040293	0.148998	down	2754
XLOC_004397	0.149079	down	1412
ENST00000427147	0.149107	down	885
ENST00000453397	0.149318	down	1023
ENST00000367477	0.149467	down	2928
NR_028045	0.150112	down	2209
ENST00000417708	0.150327	down	764
RNZ13423	0.150424	down	228
uc002zrz.1	0.151346	down	1590
XLOC_008729	0.151501	down	1783
RNZ29514	0.152612	down	216
uc010cbi.2	0.15367	down	2281
uc002zpw.1	0.154522	down	3740
uc002zsa.1	0.15536	down	2168
uc009wzo.2	0.156038	down	333
ENST00000456153	0.156625	down	1523
ENST00000414065	0.156873	down	548
XLOC_007236	0.15778	down	203
XLOC_000254	0.158084	down	1519
EvoFold_3688	0.158468	down	233
uc011ctn.1	0.158813	down	4110
XLOC_007542	0.159023	down	538
HIT000257805.11	0.159402	down	538
HIT000066918.11	0.160919	down	270
uc003jrq.2	0.16158	down	2092
NONE	0.161754	down	7283
uc003fcy.1	0.161838	down	989
uc010zxm.1	0.163171	down	1285
uc010bko.2	0.164579	down	1116
uc003olt.2	0.164936	down	1736
ENST00000541715	0.164941	down	903
ENST00000452055	0.164983	down	789
XLOC_009682	0.168063	down	677
RNZ3088	0.168293	down	228
uc002bbp.2	0.168553	down	361
ENST00000440151	0.168677	down	815
NR_027119	0.168902	down	1859
XLOC_005087	0.169555	down	3661
ENST00000437589	0.169563	down	589
HIT000254652.10	0.170486	down	583
uc001jma.3	0.171806	down	3452
XLOC_011480	0.172063	down	1762
uc010ijb.2	0.172253	down	651
ENST00000430247	0.173133	down	684
uc011are.1	0.173569	down	2011
XLOC_000280	0.174161	down	512
RNZ13780	0.174198	down	516
uc010qcl.1	0.174276	down	1218
HIT000332576.7	0.174466	down	210
XLOC_000153	0.174743	down	727
NR_026989	0.175025	down	1404
uc003hjp.2	0.177136	down	684
ASO1937	0.177938	down	926
uc002gnc.1	0.178037	down	2306
HIT000328190.11	0.178672	down	286
ENST00000419950	0.179428	down	664
uc002efd.1	0.179826	down	5189
uc001uhy.1	0.180631	down	2910
RNZ16949	0.180726	down	201
HIT000257803.10	0.181974	down	344
ENST00000433425	0.182729	down	868
NR_033781	0.182797	down	8698
ENST00000439208	0.182953	down	758
XLOC_009100	0.183032	down	874
uc009xwh.2	0.18311	down	2122
ENST00000499738	0.184738	down	2523
ENST00000523703	0.185289	down	1196
XLOC_014358	0.185608	down	550
ENST00000438934	0.185687	down	5493
uc011bdb.1	0.186587	down	1096
uc010rkl.1	0.186753	down	972
HIT000242307.10	0.186889	down	429
uc011ksr.1	0.187554	down	404
XLOC_009981	0.187588	down	412
ENST00000450728	0.18881	down	3315
ENST00000455568	0.190267	down	472
uc002ejv.1	0.191641	down	400
RNZ25539	0.191739	down	216
uc003hjq.2	0.191972	down	588
AF052141	0.19199	down	1598
XLOC_003239	0.192236	down	1171
RNZ28510	0.192427	down	320
ASO2024	0.192468	down	1537
RNZ7343	0.1928	down	409
ENST00000427343	0.193312	down	579
uc011dkt.1	0.19373	down	2039
NR_024493	0.193817	down	2809
HIT000468782.4	0.194294	down	848
ENST00000510536	0.195667	down	411
RNZ8778	0.196137	down	212
XLOC_012102	0.19684	down	261
uc003sur.2	0.197498	down	3231
RNZ18045	0.197567	down	235
uc.217+	0.198073	down	222
RNZ31015	0.199238	down	358
NR_027910	0.19935	down	1431
ENST00000437661	0.199509	down	306
XLOC_000885	0.200335	down	535
XLOC_008632	0.2005	down	820
uc003uvz.2	0.200772	down	1547
RNZ1657	0.200823	down	392
RNZ22781	0.200931	down	274
uc002eez.1	0.201073	down	4815
XLOC_005918	0.20119	down	1220
ASO3575	0.201796	down	1855
uc010pyi.1	0.201905	down	752
ENST00000458252	0.202053	down	748
HIT000327157.12	0.202603	down	350
uc003dhh.1	0.202823	down	2951
NR_003252	0.20338	down	3147
uc010qiu.1	0.203665	down	5480
XLOC_007241	0.203747	down	365
XLOC_002452	0.203959	down	2926
uc009zsr.2	0.204569	down	3581
XLOC_000424	0.205868	down	1240
RNZ1606	0.205924	down	309
ASO3966	0.206607	down	391
uc009wye.1	0.206663	down	4914
uc010svl.1	0.206716	down	1402
HIT000242193.11	0.207095	down	503
uc009xjd.1	0.207248	down	970
NR_024527	0.208152	down	4363
XLOC_004175	0.210305	down	212
uc003aby.3	0.210348	down	9204
XLOC_004764	0.210841	down	734
uc009voe.2	0.211372	down	2302
NONE	0.213255	down	961
uc002qxf.1	0.213314	down	508
RNZ32194	0.214061	down	204
HIT000468790.4	0.214555	down	849
NR_024159	0.214801	down	2416
uc003huc.1	0.214882	down	3052
uc001yzt.1	0.215405	down	610
uc001rvk.1	0.215535	down	4679
ENST00000449424	0.215759	down	2594
uc004aqf.1	0.215858	down	4631
ENST00000417443	0.215953	down	2914
uc010mdb.1	0.21628	down	8785
NR_036549	0.216303	down	1406
NR_003578	0.216327	down	2998
uc001sos.2	0.216466	down	1722
uc003zqt.2	0.216829	down	6876
HIT000073652.11	0.217569	down	548
NR_028138	0.218111	down	2999
uc001djo.1	0.218202	down	373
NONE	0.218477	down	241
XLOC_003006	0.218489	down	610
AF052119	0.218843	down	2402
XLOC_000709	0.219	down	289
uc009vof.2	0.219123	down	2358
LIT3339	0.21948	down	774
ENST00000542026	0.219866	down	1855
ENST00000504119	0.220276	down	2931
XLOC_001482	0.220476	down	278
RNZ9534	0.220834	down	313
NR_027464	0.220952	down	2302
uc001avl.1	0.221254	down	4053
uc001yfe.2	0.221288	down	3145
ENST00000503525	0.223666	down	3198
ENST00000536505	0.224907	down	281
uc002zuu.1	0.225285	down	2167
NR_027691	0.225624	down	3019
ENST00000534841	0.225914	down	682
XLOC_001873	0.227026	down	297
uc002odz.1	0.227706	down	1725
RNZ14811	0.228601	down	230
uc009zwv.1	0.228693	down	3031
uc011djy.1	0.228766	down	1658
RNZ27395	0.229257	down	390
XLOC_012847	0.22953	down	600
uc009wgl.1	0.230475	down	811
XLOC_008833	0.230705	down	842
XLOC_010986	0.230812	down	409
ENST00000505873	0.232287	down	940
ENST00000444465	0.233224	down	799
NR_028082	0.234658	down	3426
HIT000272052.10	0.235618	down	273
uc011abv.1	0.236337	down	1591
RNZ34501	0.236672	down	319
NR_026669	0.237211	down	4729
ASO3589	0.237401	down	2665
ENST00000411553	0.237513	down	4733
ASO2174	0.237656	down	1978
uc010rwb.1	0.237918	down	4982
uc003auv.2	0.237923	down	695
XLOC_008524	0.238301	down	346
ENST00000440357	0.23847	down	344
uc011bqs.1	0.238654	down	293
RNZ16965	0.238804	down	266
ENST00000536718	0.238822	down	1815
ENST00000547370	0.239112	down	548
HIT000216614.10	0.239707	down	284
NR_026572	0.239965	down	4178
uc003fkd.2	0.240321	down	1078
ASO1866	0.241816	down	2806
ENST00000427394	0.242119	down	1822
uc011kso.1	0.242127	down	207
RNZ19331	0.243297	down	218
uc002bjv.2	0.243347	down	1889
uc010bdj.2	0.243427	down	2378
XLOC_005067	0.243889	down	1305
RNZ15220	0.243949	down	271
ENST00000425711	0.244165	down	424
uc001vlg.2	0.244615	down	4210
XLOC_004080	0.244701	down	478
ENST00000315302	0.244814	down	2261
XLOC_013278	0.24486	down	1419
uc011ksn.1	0.244912	down	218
ENST00000426854	0.24549	down	293
NR_036468	0.246351	down	1544
uc001zit.1	0.247142	down	2728
uc001bdg.2	0.247831	down	1608
XLOC_000972	0.248054	down	2367
uc010vou.1	0.248498	down	2192
ENST00000426074	0.248719	down	2620
ENST00000399760	0.249133	down	2942
uc009wsa.2	0.249311	down	5512
NONE	0.251227	down	897
ASO2147	0.251795	down	1787
ENST00000549470	0.25201	down	522
uc010vvn.1	0.252083	down	3840
uc010oqk.1	0.252516	down	3529
uc003ejj.2	0.252968	down	927
XLOC_005062	0.253717	down	247
NR_024399	0.253847	down	924
uc010eyj.1	0.254039	down	5556
XLOC_008724	0.254096	down	2414
ENST00000400353	0.254761	down	2091
uc001dkg.2	0.254886	down	5864
RNZ14812	0.255087	down	239
ENST00000373508	0.256054	down	2113
ASO2239	0.25674	down	4078
uc003jew.2	0.257091	down	2326
ENST00000447278	0.257405	down	424
XLOC_009594	0.257691	down	1290
uc010wxz.1	0.258035	down	633
NR_026986	0.25826	down	3145
ENST00000555332	0.259616	down	1148
NR_034095	0.259691	down	1379
ENST00000447072	0.259709	down	348
XLOC_012643	0.260401	down	707
HIT000394689.3	0.260626	down	232
ENST00000556899	0.260783	down	615
uc010mfk.1	0.260841	down	3612
uc002qnn.1	0.261112	down	1790
uc010dng.2	0.261629	down	3034
ENST00000417149	0.261668	down	391
RNZ19102	0.262119	down	239
AF052115	0.262297	down	1667
ENST00000450467	0.262323	down	359
RNZ26812	0.262415	down	293
ASO3606	0.262979	down	3302
RNZ35383	0.263001	down	352
uc001xuh.1	0.263973	down	630
uc003fja.1	0.264139	down	2101
AK054925	0.264145	down	2783
RNZ13432	0.264254	down	315
CR593590	0.264297	down	2330
HIT000195577.10	0.264382	down	296
AK126976	0.264415	down	3872
uc010ose.1	0.264776	down	6504
HIT000332577.7	0.26479	down	219
RNZ3026	0.265108	down	278
uc002xuq.1	0.265466	down	3405
BC087862	0.265637	down	912
uc001qoi.1	0.26602	down	2263
XLOC_006719	0.266311	down	1356
uc002ijo.1	0.266404	down	317
uc010das.1	0.266657	down	633
NR_023359	0.266676	down	3891
RNZ22780	0.267013	down	373
RNZ5762	0.267169	down	317
XLOC_002048	0.267866	down	647
uc009zhx.1	0.267875	down	2622
AK055386	0.268818	down	2678
ENST00000428766	0.268938	down	318
uc010wxy.1	0.269776	down	464
NR_037631	0.26989	down	717
XLOC_012187	0.270195	down	3691
ENST00000551040	0.270222	down	591
uc.378+	0.272136	down	252
uc010cwq.1	0.2722	down	2652
uc011axs.1	0.27225	down	1604
RNZ20951	0.272476	down	348
uc004cok.1	0.272904	down	583
ENST00000447423	0.273235	down	1624
uc001yza.1	0.273512	down	359
RNZ20533	0.273818	down	254
XLOC_012537	0.27423	down	2386
ENST00000544306	0.275288	down	1140
NR_033801	0.275867	down	3306
ENST00000383019	0.275961	down	1968
uc011axm.1	0.276077	down	1695
uc002yex.3	0.276571	down	1805
RNZ17433	0.276721	down	654
XLOC_013909	0.276783	down	315
NR_036540	0.27753	down	1591
NONE	0.277554	down	811
ENST00000509179	0.277708	down	389
uc010aym.1	0.277716	down	614
LIT1000	0.277838	down	1928
RNZ7342	0.278439	down	223
NR_002722	0.27845	down	4010
ENST00000446911	0.278491	down	582
uc002rrs.1	0.278727	down	3707
uc001cpv.2	0.278836	down	1182
uc010vrm.1	0.278846	down	2505
uc010hdz.1	0.27953	down	427
uc002reu.2	0.280198	down	866
uc003zlo.1	0.280563	down	2411
ASO3473	0.280568	down	2004
EvoFold_33925	0.281218	down	273
XLOC_001351	0.281397	down	380
NM_001105574	0.281869	down	1075
ENST00000411795	0.281914	down	1541
NR_024553	0.283291	down	2890
XLOC_006188	0.284837	down	1493
HIT000468791.4	0.285336	down	515
NR_033342	0.28594	down	1651
XLOC_001877	0.28652	down	317
XLOC_006821	0.286868	down	1034
uc010abr.2	0.286973	down	1532
HIT000083965.11	0.287432	down	543
XLOC_011957	0.288376	down	1354
NR_033262	0.288396	down	1645
uc002kwy.3	0.288674	down	3632
RNZ27587	0.288782	down	237
RNZ18742	0.29062	down	240
XLOC_006296	0.290743	down	1215
ENST00000415657	0.291174	down	617
XLOC_004292	0.291455	down	899
uc002rrr.1	0.291635	down	2518
uc010bah.1	0.291817	down	464
HIT000255353.11	0.291828	down	221
uc010hug.2	0.292115	down	2468
ENST00000536743	0.292303	down	1423
HIT000434982.4	0.292318	down	408
XLOC_007927	0.292713	down	1098
uc010aqk.2	0.292791	down	3638
uc010myy.2	0.292912	down	1909
HIT000255354.11	0.293197	down	255
ENST00000504545	0.293704	down	4478
HIT000301840.12	0.29378	down	406
XLOC_012925	0.294247	down	1208
XLOC_005188	0.294724	down	953
RNZ34420	0.295025	down	297
uc011aid.1	0.295257	down	2391
uc010udw.1	0.295317	down	1120
NR_027148	0.295684	down	769
NR_033757	0.296026	down	3912
NR_027003	0.296187	down	1635
HIT000276591.8	0.29635	down	240
NR_002774	0.296781	down	4390
uc001abs.2	0.296893	down	2683
uc002bbn.2	0.297565	down	694
HIT000076303.10	0.2978	down	1252
ENST00000417479	0.298228	down	574
ENST00000544759	0.298407	down	743
XLOC_011091	0.298565	down	374
HIT000255600.10	0.298946	down	641
uc001qxu.2	0.299119	down	1714
ENST00000537266	0.299188	down	1617
XLOC_007280	0.299328	down	637
NR_036437	0.30056	down	4125
XLOC_010454	0.30066	down	262
RNZ1781	0.300858	down	408
uc001qxt.2	0.30097	down	2329
LIT2197	0.301137	down	3230
BC037940	0.3012	down	1065
NR_003700	0.301391	down	2273
XLOC_000688	0.301646	down	1096
XLOC_007043	0.301696	down	1968
HIT000246982.9	0.301798	down	258
uc009xlw.1	0.301829	down	759
uc010hao.1	0.302003	down	1018
NR_033660	0.302222	down	3251
RNZ28322	0.302304	down	216
uc002zgq.2	0.302395	down	5059
XLOC_011576	0.302427	down	1884
NR_027674	0.302728	down	4939
NR_033758	0.302779	down	3806
ENST00000422744	0.302874	down	422
NR_024345	0.303916	down	2456
NR_027672	0.30408	down	4004
NR_022011	0.304507	down	1798
ENST00000499027	0.304915	down	1867
XLOC_011592	0.306302	down	5251
NR_026988	0.306359	down	3041
NR_033799	0.30639	down	588
uc002zgu.2	0.306738	down	3642
NR_028287	0.307135	down	1886
uc002jua.1	0.30732	down	4903
HIT000324307.12	0.307591	down	237
AF086527	0.307653	down	481
uc010wrh.1	0.307722	down	4261
AF074984	0.308415	down	622
NR_037608	0.309476	down	2215
ASO2149	0.310661	down	1424
NR_027673	0.310688	down	5057
uc010jdp.1	0.310772	down	352
uc003don.2	0.311597	down	9291
AL109696	0.311707	down	2019
XLOC_007868	0.311829	down	6011
uc010nyx.1	0.312165	down	1850
uc003yti.2	0.312355	down	5754
LIT2063	0.312566	down	2631
uc010bzi.2	0.312736	down	1484
NR_033354	0.312977	down	2282
uc002raz.1	0.313361	down	1425
XLOC_000649	0.314344	down	1001
RNZ5091	0.315032	down	232
ENST00000465419	0.315435	down	798
uc010wgs.1	0.316165	down	5438
HIT000326550.10	0.316609	down	377
uc009xly.1	0.317236	down	802
uc001szi.3	0.317443	down	3387
RNZ27649	0.317508	down	408
XLOC_008039	0.317908	down	282
ENST00000417697	0.318099	down	1406
HIT000074985.9	0.319298	down	252
AF038185	0.319298	down	1560
RNZ11677	0.319882	down	253
uc002cyh.2	0.319968	down	2305
NR_026987	0.320309	down	3138
uc002jhz.2	0.320979	down	1428
uc003uhq.1	0.321134	down	3219
uc010udy.1	0.321371	down	1634
HIT000389501.5	0.321602	down	430
uc002ksq.1	0.321918	down	2120
uc010mkq.2	0.322833	down	4997
uc002bsl.3	0.322874	down	2356
uc002pqs.2	0.322906	down	1502
XLOC_013844	0.322968	down	1049
ENST00000426715	0.324185	down	767
HIT000254849.11	0.324385	down	321
NR_024402	0.324698	down	2431
XLOC_007740	0.325535	down	647
uc001lhq.2	0.326616	down	3920
uc011axn.1	0.327006	down	1651
uc001igg.1	0.328391	down	7392
NR_033234	0.328577	down	6343
XLOC_013489	0.328665	down	1797
NR_033748	0.329504	down	1249
uc010ziv.1	0.330083	down	2449
LIT3555	0.330171	down	694
uc001fvf.3	0.330417	down	3824
uc003ooi.2	0.33054	down	1524
XLOC_003469	0.330822	down	346
uc010abg.2	0.330831	down	7449
RNZ25708	0.331096	down	268
HIT000023693.15	0.331598	down	233
RNZ7806	0.331612	down	356
ENST00000500746	0.331681	down	895
RNZ29047	0.331845	down	913
XLOC_000017	0.331859	down	482
ENST00000447453	0.332198	down	751
ENST00000437330	0.332448	down	563
BX647510	0.334991	down	2065
NR_027277	0.335228	down	1614
XLOC_013207	0.33523	down	3891
uc001enx.2	0.335564	down	1012
RNZ26594	0.336096	down	201
BC042879	0.336441	down	2262
RNZ17493	0.336976	down	229
NR_033940	0.337037	down	2545
ENST00000415195	0.337066	down	852
uc001smr.2	0.337444	down	1151
XLOC_007340	0.337576	down	612
ASO3504	0.337908	down	1928
uc009yvj.2	0.338088	down	4999
uc003cdg.1	0.338595	down	1896
HIT000066429.10	0.338781	down	229
XLOC_000115	0.339589	down	759
XLOC_007703	0.339634	down	778
NR_037608	0.339849	down	2219
uc010ndm.1	0.33987	down	240
XLOC_007524	0.34014	down	307
uc009xhn.1	0.340331	down	4515
ENST00000545239	0.340906	down	503
uc002zti.1	0.341099	down	284
HIT000252100.10	0.341958	down	343
uc.255+	0.342854	down	233
ENST00000429241	0.342887	down	894
DQ656036	0.343376	down	609
NR_003674	0.344296	down	3612
NR_031766	0.344835	down	1020
uc003ihb.2	0.34517	down	1237
HIT000468783.4	0.345228	down	595
uc.61+	0.345424	down	327
XLOC_010686	0.345615	down	971
RNZ35754	0.345793	down	240
XLOC_006831	0.345804	down	223
ENST00000506665	0.347016	down	363
uc001svy.1	0.347175	down	2559
XLOC_008672	0.34787	down	809
uc004crw.2	0.347882	down	622
uc003lxm.1	0.34792	down	2665
uc002eop.1	0.347921	down	2454
XLOC_014036	0.347974	down	518
HIT000386504.5	0.348047	down	276
NR_003674	0.348133	down	3611
uc010tto.1	0.348172	down	5853
NR_024365	0.348352	down	2225
XLOC_004737	0.348542	down	232
NR_024006	0.348653	down	5246
uc003niu.1	0.348797	down	1888
XLOC_004530	0.34904	down	246
NR_027243	0.349093	down	2142
NR_024184	0.349634	down	1276
uc010swd.1	0.349997	down	1131
HIT000248366.11	0.350591	down	366
RNZ12388	0.350877	down	275
XLOC_006938	0.35089	down	672
XLOC_002306	0.35218	down	543
uc010qpc.1	0.352338	down	3096
NR_024183	0.352703	down	1873
XLOC_014172	0.352864	down	4669
XLOC_010326	0.352892	down	242
uc010cri.1	0.352958	down	2066
ENST00000500949	0.353645	down	4266
uc001nrx.1	0.353686	down	317
uc002gpb.3	0.353822	down	1627
uc010gzk.1	0.354304	down	1487
uc001jvt.1	0.35459	down	4576
uc010awv.1	0.354637	down	3541
XLOC_011334	0.35598	down	2619
uc010oqn.1	0.356072	down	3186
ENST00000429080	0.35615	down	460
uc004crx.1	0.356195	down	348
AK094929	0.356854	down	2602
XLOC_010350	0.356856	down	736
uc001amu.2	0.356999	down	1878
XLOC_012549	0.357281	down	1297
uc001sms.2	0.358077	down	1090
uc002lmv.1	0.358091	down	1604
HIT000251171.9	0.358141	down	419
uc009wbl.1	0.358266	down	1080
HIT000066884.13	0.358774	down	437
uc001smq.2	0.358998	down	1268
uc003bvs.2	0.359023	down	5333
uc010oub.1	0.3597	down	902
uc001kat.2	0.359841	down	1147
HIT000385522.4	0.361173	down	235
RNZ2137	0.361678	down	265
uc003wpn.1	0.362068	down	1808
RNZ22678	0.362104	down	247
uc001amv.2	0.362433	down	1803
uc003jev.1	0.362479	down	2081
uc009vjn.1	0.362703	down	511
XLOC_004625	0.363378	down	403
XLOC_004969	0.363624	down	434
ENST00000417385	0.363767	down	378
RNZ31952	0.364271	down	220
uc002kvs.3	0.364453	down	4870
uc011dcv.1	0.364479	down	5477
NR_026985	0.364834	down	3345
ENST00000445118	0.365032	down	1572
ENST00000414529	0.365739	down	500
uc001jcb.1	0.365764	down	1300
AK021820	0.365987	down	1450
HIT000321000.10	0.366144	down	450
XLOC_011448	0.366213	down	10348
HIT000326115.10	0.366515	down	258
uc001smu.2	0.366522	down	1097
uc009ymk.2	0.366528	down	1678
NR_029420	0.366635	down	1668
uc002ydc.1	0.366692	down	2310
uc003hrl.1	0.367081	down	1742
LIT3436	0.367406	down	746
uc003jpv.2	0.367966	down	1724
XLOC_009079	0.368261	down	789
HIT000251170.9	0.368984	down	480
HIT000251173.10	0.36954	down	382
RNZ24537	0.370063	down	201
uc002vje.1	0.370419	down	1009
RNZ34914	0.370464	down	315
XLOC_011149	0.370912	down	258
EvoFold_36624	0.37129	down	265
uc001yzw.1	0.371861	down	1935
uc002pcd.2	0.371939	down	2113
ENST00000375987	0.371966	down	2214
RNZ17185	0.372502	down	221
NR_023351	0.37294	down	2919
uc010dlw.2	0.373432	down	1511
uc003lxf.1	0.373537	down	4839
XLOC_002863	0.374111	down	220
AL080234	0.374485	down	2160
HIT000266978.9	0.374628	down	683
uc001laa.2	0.374912	down	4229
uc009zlc.1	0.375839	down	1110
RNZ22161	0.375885	down	303
uc010gsl.2	0.376223	down	1953
XLOC_012317	0.376231	down	10630
XLOC_007596	0.376233	down	1279
uc011cyd.1	0.376337	down	6014
LIT3490	0.377522	down	1079
uc010atr.1	0.377585	down	4095
ENST00000521472	0.377867	down	633
XLOC_004199	0.378074	down	212
EvoFold_9317	0.378314	down	250
RNZ13887	0.378833	down	227
NR_026757	0.379785	down	1895
uc009xfu.2	0.379834	down	3375
HIT000078521_02.2	0.380577	down	201
ENST00000454645	0.381155	down	1891
uc003xqc.1	0.38128	down	2492
uc002nmu.1	0.381315	down	2763
XLOC_006972	0.38138	down	1555
uc010yai.1	0.381506	down	4494
XLOC_001815	0.381647	down	327
uc009zyh.2	0.382288	down	2452
RNZ1597	0.382366	down	417
AK124699	0.382768	down	3381
uc010ezn.2	0.382894	down	2094
ENST00000452637	0.382966	down	696
RNZ20401	0.383183	down	235
uc002hrb.1	0.383439	down	2366
ASO1762	0.383598	down	2471
uc003wnn.2	0.384014	down	1937
uc011lzi.1	0.38428	down	1680
NR_015368	0.384315	down	1544
HIT000391845.4	0.384943	down	248
XLOC_004207	0.385012	down	1305
EvoFold_28299	0.385269	down	230
RNZ18689	0.385543	down	281
uc003fck.2	0.385855	down	1011
ENST00000508521	0.3861	down	428
uc009zvn.2	0.386347	down	982
AK124576	0.386564	down	4984
RNZ27814	0.386751	down	238
uc011lms.1	0.387148	down	964
XLOC_012645	0.387176	down	615
HIT000192848.10	0.387627	down	300
ENST00000431997	0.387856	down	455
EvoFold_5479	0.388495	down	219
ENST00000540994	0.388776	down	486
uc010mwu.2	0.389343	down	12019
uc001smt.2	0.389344	down	973
uc001smv.2	0.389589	down	919
ENST00000524947	0.389951	down	571
RNZ4184	0.390535	down	201
XLOC_008109	0.391877	down	607
ASO1652	0.39214	down	693
NR_028063	0.392455	down	6893
RNZ34813	0.3936	down	201
uc010ywl.1	0.393954	down	5513
NR_033654	0.394031	down	956
HIT000066033.9	0.394092	down	339
uc002glk.1	0.394233	down	3928
LIT3548	0.394357	down	313
ENST00000532922	0.394792	down	520
XLOC_006294	0.394896	down	1529
RNZ17590	0.395362	down	299
XLOC_004657	0.395562	down	576
NR_033929	0.39562	down	1124
uc002yti.1	0.395714	down	638
RNZ13712	0.395749	down	361
XLOC_004609	0.395806	down	353
HIT000221891.9	0.395828	down	246
CR597075	0.395838	down	1723
uc002yiy.3	0.395882	down	3839
RNZ1339	0.396398	down	264
XLOC_010385	0.396797	down	328
uc002bjf.1	0.397192	down	4135
uc010jww.2	0.397568	down	8555
ENST00000436211	0.397615	down	455
NR_027064	0.397717	down	3694
HIT000062681.10	0.398053	down	285
ASO3420	0.398063	down	1963
NR_033867	0.398263	down	2679
RNZ23992	0.398839	down	240
uc003xvd.2	0.398901	down	2337
uc010duu.1	0.399022	down	633
uc010ztj.1	0.39964	down	2622
uc002zyo.3	0.399791	down	2125
HIT000247558_04.2	0.399894	down	265
uc001hzc.2	0.40079	down	2312
HIT000090289_04.2	0.401074	down	806
NR_037612	0.401443	down	3176
uc010xhx.1	0.401781	down	1466
uc010psf.1	0.4019	down	2709
NR_026677	0.401972	down	5985
uc001cpq.2	0.402011	down	673
ENST00000447956	0.402147	down	416
uc.414+	0.402208	down	247
RNZ14794	0.402516	down	218
XLOC_003471	0.404195	down	1937
XLOC_004132	0.404872	down	1569
XLOC_003803	0.405041	down	304
XLOC_013914	0.405239	down	325
XLOC_009787	0.405512	down	471
uc010ivo.2	0.405527	down	2682
NR_037611	0.405673	down	4672
XLOC_011226	0.405707	down	8975
NR_027645	0.405811	down	669
HIT000394859.5	0.405821	down	303
HIT000394673.4	0.40602	down	287
RNZ14806	0.406033	down	253
RNZ3301	0.406164	down	311
XLOC_013876	0.406324	down	270
ASO1736	0.406437	down	2388
XLOC_004603	0.406874	down	224
HIT000389557.5	0.406893	down	497
uc010gmn.1	0.406993	down	632
RNZ21025	0.40811	down	211
XLOC_004745	0.408666	down	286
uc003dty.3	0.408771	down	2200
uc003xve.2	0.408847	down	2211
uc003dwh.1	0.408956	down	2514
RNZ11046	0.409005	down	206
ENST00000425125	0.409541	down	580
RNZ15463	0.409551	down	226
uc010hlu.2	0.409749	down	3512
RNZ29985	0.409813	down	280
NR_027499	0.409845	down	3089
uc003drw.2	0.409887	down	1474
uc010omm.1	0.410349	down	1096
HIT000085522.11	0.410371	down	745
uc010gdk.1	0.410518	down	2666
RNZ34870	0.410557	down	314
uc010dte.1	0.410615	down	3578
EvoFold_5485	0.411135	down	201
HIT000076253.12	0.411654	down	382
HIT000215889.9	0.411731	down	217
EvoFold_28940	0.411944	down	209
uc003zuo.2	0.412076	down	895
uc001vop.2	0.412244	down	1145
uc003xvf.2	0.412295	down	3521
NR_026651	0.413071	down	928
ENST00000418974	0.413072	down	770
AK094582	0.413074	down	2519
HIT000093444.11	0.4135	down	1078
HIT000068211.10	0.414139	down	538
uc002amo.2	0.414265	down	2372
uc011bhb.1	0.414505	down	2256
ENST00000428642	0.414732	down	398
RNZ17106	0.414742	down	217
NR_027501	0.415216	down	3085
HIT000328459.8	0.41541	down	651
RNZ31288	0.416014	down	277
NR_036507	0.416052	down	2329
ENST00000443888	0.416282	down	201
uc002ytk.1	0.416477	down	336
HIT000059241.9	0.416888	down	415
RNZ24528	0.416963	down	238
HIT000254939.9	0.417031	down	211
EvoFold_845	0.417817	down	248
XLOC_008535	0.418173	down	2961
uc003ybu.1	0.418347	down	2028
uc001zqn.2	0.41835	down	1804
uc010nbk.2	0.418525	down	1069
RNZ3276	0.418661	down	233
uc010gdl.1	0.418812	down	2709
ENST00000545739	0.418868	down	853
XLOC_012428	0.420173	down	345
uc010ibb.1	0.420205	down	445
ENST00000411839	0.42021	down	537
XLOC_013013	0.420557	down	1283
NR_037651	0.420601	down	1528
uc002hml.1	0.42061	down	882
XLOC_012452	0.420674	down	1564
ENST00000417947	0.42068	down	2058
AL080086	0.421055	down	1066
XLOC_002617	0.42114	down	1729
HIT000059240.10	0.421889	down	217
RNZ3295	0.422641	down	243
ASO3847	0.422654	down	2034
uc011mst.1	0.422789	down	2422
XLOC_013347	0.422891	down	1270
uc001zqm.2	0.42319	down	4350
uc003wji.1	0.423204	down	2327
NR_036677	0.423458	down	409
FR148498	0.423546	down	297
uc003ozj.2	0.423648	down	1835
ASO2120	0.42369	down	1628
uc003fdu.2	0.423909	down	4248
HIT000059238.10	0.424531	down	446
NR_033937	0.424657	down	2163
NR_024170	0.42493	down	4235
ASO3959	0.425421	down	3257
RNZ28532	0.425983	down	319
uc003jvr.2	0.426403	down	1482
uc009xfx.1	0.42641	down	2847
uc003gpf.2	0.426515	down	1541
ENST00000415358	0.426708	down	314
AL137310	0.426723	down	3759
EvoFold_9318	0.426954	down	206
RNZ22829	0.427264	down	201
RNZ19598	0.427624	down	233
XLOC_005917	0.428033	down	401
uc.256+	0.428116	down	207
uc009wld.2	0.428312	down	1176
uc009wek.2	0.428417	down	1701
XLOC_008013	0.42861	down	1168
NR_024572	0.429068	down	1633
BC148245	0.429281	down	529
XLOC_011577	0.429326	down	390
XLOC_005414	0.429576	down	3876
ENST00000457328	0.43032	down	399
HIT000222014.9	0.431698	down	206
XLOC_001356	0.43171	down	1123
HIT000323550.9	0.432068	down	244
XLOC_004051	0.432194	down	747
EvoFold_207	0.43266	down	216
RNZ17545	0.432987	down	205
NR_027081	0.43323	down	395
ENST00000552958	0.433878	down	551
XLOC_006495	0.433903	down	767
EvoFold_34699	0.433912	down	204
HIT000327149.8	0.433915	down	466
HIT000217490.9	0.434033	down	222
HIT000394756.5	0.43405	down	323
uc001kcg.3	0.434139	down	817
ENST00000513844	0.434386	down	582
uc010gmm.1	0.434614	down	6022
ENST00000413993	0.434787	down	833
uc001xir.3	0.434875	down	3335
uc002dvh.1	0.435544	down	1966
HIT000342545.6	0.435905	down	211
ASO1795	0.436026	down	1772
HIT000220880.11	0.436042	down	223
ENST00000550684	0.436056	down	344
uc001zno.2	0.437534	down	4158
uc003jka.1	0.437729	down	3827
uc002nqv.2	0.43801	down	1111
ENST00000510971	0.438059	down	555
HIT000059239.9	0.438166	down	382
uc001zfp.1	0.438856	down	1011
uc003cxa.2	0.439158	down	2103
uc001dvg.2	0.439181	down	1506
XLOC_012922	0.439477	down	639
uc003yfj.1	0.43951	down	3422
XLOC_013549	0.439641	down	2245
RNZ16698	0.439702	down	236
NR_024237	0.439783	down	762
uc011bta.1	0.439785	down	1122
uc002mev.2	0.440039	down	2075
ENST00000508145	0.440267	down	1562
RNZ13901	0.441193	down	275
ASO3837	0.441645	down	2057
XLOC_011061	0.44165	down	347
NR_023916	0.441705	down	997
RNZ15305	0.44178	down	244
XLOC_005409	0.441936	down	1315
uc009xjc.1	0.442045	down	2536
uc002rfu.1	0.442229	down	4995
uc010hfd.2	0.442464	down	5366
uc002dvj.1	0.442524	down	1478
uc010lxe.2	0.442634	down	3405
HIT000558446.2	0.442675	down	238
uc010qhh.1	0.442782	down	980
HIT000337721.7	0.44284	down	517
uc001obg.2	0.442934	down	1176
ENST00000443602	0.442993	down	1989
RNZ3317	0.443042	down	250
ENST00000528795	0.443049	down	397
uc002hng.1	0.443849	down	1463
XLOC_010754	0.444146	down	3306
uc001ryt.1	0.444372	down	2511
NR_028292	0.444436	down	2012
uc001hzb.2	0.444731	down	2472
LIT3569	0.444987	down	509
RNZ17715	0.445083	down	203
uc011cpn.1	0.445141	down	2088
XLOC_009792	0.445196	down	888
ENST00000429932	0.445352	down	440
uc010cvn.1	0.44594	down	2486
ENST00000416570	0.446059	down	613
HIT000394809.6	0.446217	down	556
ASO3561	0.446377	down	1535
uc002wdj.2	0.447031	down	1774
RNZ20199	0.447443	down	240
XLOC_003366	0.447448	down	428
uc003amw.1	0.447527	down	1884
RNZ27905	0.44815	down	275
NR_004854	0.448469	down	2091
uc009vjo.1	0.448514	down	518
uc001gdq.2	0.44855	down	1010
XLOC_014280	0.448945	down	1500
AF070571	0.449005	down	2659
HIT000337720.7	0.449067	down	517
NR_003089	0.449384	down	2503
ENST00000447481	0.449625	down	746
ASO1628	0.44981	down	1477
NR_015451	0.449857	down	3306
uc002wzr.3	0.44991	down	1932
RNZ36123	0.450197	down	209
uc003wtj.2	0.45026	down	3351
ENST00000534077	0.450452	down	410
HIT000394856.4	0.45059	down	231
uc002wzo.3	0.451105	down	1992
uc002lxn.2	0.451124	down	3146
uc001abp.1	0.451204	down	855
AL110157	0.451369	down	1416
XLOC_006823	0.451667	down	1259
uc010aof.2	0.451794	down	3173
HIT000067180.11	0.451824	down	512
uc002hle.2	0.451852	down	962
uc001qho.3	0.451945	down	1629
uc002tmm.2	0.452121	down	2000
EvoFold_37430	0.452325	down	218
uc001wqz.3	0.452711	down	1203
ENST00000449005	0.452846	down	875
uc001dve.2	0.453384	down	1869
NR_028293	0.453701	down	1985
uc003cft.2	0.453781	down	6860
uc010gsg.1	0.453926	down	1976
NONE	0.453989	down	261
XLOC_011583	0.454004	down	504
ENST00000500850	0.454197	down	4048
ENST00000449741	0.454299	down	587
uc001wuv.1	0.454699	down	3385
HIT000083498.11	0.455276	down	458
ENST00000537366	0.455459	down	694
uc010hgb.2	0.455673	down	7286
uc010plq.1	0.455805	down	1685
XLOC_009126	0.456289	down	272
uc010nta.2	0.45629	down	2330
ASO1633	0.456363	down	1591
HIT000243596.9	0.456731	down	332
uc001ilr.2	0.456737	down	3244
uc003hwh.2	0.457555	down	1721
HIT000068208.11	0.457642	down	685
EvoFold_36095	0.457821	down	236
uc010plc.1	0.45832	down	2173
ASO3944	0.458468	down	1508
ENST00000535511	0.458644	down	496
uc009vnl.2	0.458783	down	5672
RNZ36035	0.458911	down	240
NR_028402	0.459184	down	3153
uc004fek.2	0.459391	down	3315
NR_033774	0.459433	down	1153
uc010gfv.1	0.460014	down	1581
RNZ8105	0.460066	down	360
HIT000394858.5	0.460128	down	334
NR_027646	0.460292	down	563
uc004feo.2	0.460461	down	5012
uc009ycf.1	0.460615	down	1753
XLOC_011765	0.461316	down	531
uc010itd.1	0.461375	down	2087
uc001wzw.2	0.461802	down	3307
CR610863	0.462156	down	1456
EvoFold_29824	0.462471	down	207
NR_015428	0.462533	down	909
uc010oid.1	0.462994	down	2150
XLOC_002401	0.463085	down	549
ENST00000448975	0.463368	down	601
uc001gyy.2	0.463727	down	1489
uc010gbq.2	0.464183	down	3865
uc001uyq.1	0.464586	down	3682
RNZ1632	0.464598	down	236
HIT000243595.9	0.464764	down	881
HIT000243594.9	0.464864	down	877
uc010dsp.1	0.464943	down	921
ENST00000499000	0.46496	down	1485
HIT000076252.10	0.465115	down	203
uc002zuc.1	0.465226	down	2156
uc001jbl.2	0.465882	down	1800
XLOC_013333	0.465977	down	2548
uc.206+	0.467056	down	500
NR_003670	0.467061	down	4708
HIT000385817.5	0.467652	down	489
XLOC_013612	0.468589	down	3483
XLOC_002010	0.468944	down	3280
RNZ35970	0.468981	down	277
HIT000323431.12	0.46976	down	673
XLOC_010967	0.470532	down	1763
HIT000286953.10	0.470576	down	279
uc002kif.1	0.470831	down	962
uc002meu.2	0.471258	down	535
HIT000325155.10	0.471439	down	313
uc009xjb.1	0.471525	down	2403
ENST00000445585	0.471711	down	787
uc003dwj.2	0.471758	down	1487
uc010vbu.1	0.47188	down	2339
RNZ13758	0.47211	down	266
uc002tfr.3	0.472559	down	3201
uc011cvx.1	0.472741	down	3485
NR_033195	0.472791	down	2133
uc003ybq.1	0.472979	down	3853
uc010iaa.2	0.473115	down	1856
XLOC_000846	0.473692	down	1258
uc002wop.2	0.473829	down	595
BC002811	0.473969	down	1687
uc001abq.1	0.474141	down	702
XLOC_003397	0.474158	down	5856
XLOC_004252	0.474237	down	306
XLOC_009286	0.475209	down	420
XLOC_013567	0.475239	down	1340
XLOC_010059	0.475324	down	236
ENST00000424407	0.475562	down	769
NR_024059	0.475815	down	1289
uc002yhi.2	0.476067	down	1963
XLOC_000854	0.476321	down	667
XLOC_007092	0.476404	down	381
XLOC_012091	0.476737	down	421
NR_033193	0.476918	down	2197
uc010mxp.1	0.476964	down	2373
uc010quh.1	0.477042	down	1032
XLOC_014118	0.477368	down	1008
ENST00000433825	0.477754	down	342
uc003mfe.1	0.47811	down	316
RNZ9465	0.478727	down	237
RNZ25054	0.478999	down	242
NR_027237	0.479447	down	3370
uc011dyx.1	0.47951	down	1808
HIT000326709.12	0.479636	down	334
XLOC_010406	0.480457	down	311
ENST00000440005	0.480476	down	1287
ENST00000441169	0.480761	down	577
uc002ybr.1	0.481109	down	2494
NR_028437	0.481286	down	2812
uc001ktu.2	0.481425	down	3479
ASO1987	0.481461	down	610
NR_026893	0.481878	down	5158
uc003whg.2	0.481934	down	2582
XLOC_006053	0.481948	down	334
XLOC_009680	0.482217	down	3188
uc011ler.1	0.482348	down	1095
uc010fah.2	0.482361	down	1573
uc003vwb.1	0.482441	down	2751
EvoFold_20981	0.482878	down	222
AL133090	0.482935	down	3123
XLOC_001984	0.483223	down	700
XLOC_002865	0.483313	down	827
uc009wfg.1	0.483396	down	2355
uc002mvb.2	0.483509	down	1750
uc009zdm.1	0.483872	down	331
RNZ22176	0.484179	down	271
XLOC_006168	0.484544	down	309
ASO2181	0.485154	down	4065
uc.62+	0.485606	down	235
uc010yyt.1	0.485786	down	2050
AK123430	0.486025	down	4065
uc010lzs.1	0.486138	down	3942
uc011cvz.1	0.486414	down	2978
RNZ22104	0.48666	down	360
uc011kdy.1	0.487193	down	3293
RNZ15671	0.487562	down	214
uc010bij.1	0.487765	down	1099
uc002zua.2	0.488603	down	2025
NR_033935	0.488685	down	4452
NR_033194	0.48932	down	2155
XLOC_003812	0.489565	down	912
uc003owl.1	0.48981	down	1375
uc002tfs.3	0.490088	down	3608
HIT000070101.10	0.490096	down	404
uc003bfp.1	0.490343	down	1243
NR_030770	0.490571	down	1831
XLOC_001876	0.490571	down	460
XLOC_013555	0.490576	down	384
uc001kxk.1	0.490619	down	1806
ENST00000426282	0.490755	down	1268
uc002erv.1	0.49085	down	4285
NR_033396	0.490964	down	2378
uc002zbl.3	0.491496	down	2823
NR_026550	0.491723	down	937
uc011kdz.1	0.491866	down	1656
ENST00000366424	0.492568	down	1642
XLOC_012522	0.492613	down	1724
XLOC_008617	0.493321	down	8794
uc010cvp.2	0.49454	down	3011
EvoFold_39624	0.49497	down	205
uc001tqt.2	0.494984	down	1214
ENST00000417976	0.495196	down	1055
RNZ24541	0.495312	down	240
uc003tvc.3	0.495358	down	1903
XLOC_003021	0.495435	down	880
uc002dkd.1	0.495901	down	3100
RNZ34928	0.496149	down	220
uc009xtc.2	0.49621	down	1421
uc002dwu.2	0.496227	down	1893
ASO3804	0.49635	down	638
uc002mcj.2	0.496982	down	745
RNZ8951	0.496992	down	236
HIT000217875.10	0.497021	down	286
XLOC_003991	0.497698	down	1001
ENST00000448359	0.497741	down	2444
RNZ22759	0.498004	down	227
XLOC_013779	0.498275	down	3620
NR_024356	0.498357	down	1059
uc002vbd.1	0.498496	down	893
uc011kec.1	0.498805	down	1734
HIT000255152.11	0.49914	down	733
uc010ace.1	0.49959	down	1737
HIT000061643.11	0.499801	down	371
NR_028436	0.499858	down	3017
XLOC_005285	0.499979	down	1730
ENST00000490916	2.00047	up	546
LIT3580	2.00084	up	1155
ENST00000464612	2.00096	up	720
HIT000383866_03.2	2.00114	up	1020
uc010ikc.2	2.0017	up	3493
RNZ19275	2.00228	up	201
HIT000071938.8	2.00231	up	284
ASO1708	2.00267	up	1747
uc010xqq.1	2.00274	up	259
XLOC_000492	2.00304	up	1897
ENST00000487884	2.00317	up	497
HIT000324479.10	2.00379	up	239
ENST00000488745	2.00418	up	1366
AK127004	2.00465	up	4085
HIT000326703.11	2.00493	up	325
uc011emq.1	2.00635	up	436
ENST00000441257	2.00657	up	586
ENST00000421509	2.00673	up	524
HIT000301078.10	2.00712	up	357
ASO2154	2.00838	up	766
uc001dub.2	2.00918	up	1202
XLOC_006058	2.00951	up	888
ENST00000436616	2.00966	up	919
XLOC_010707	2.00971	up	2401
uc001who.2	2.00999	up	1130
XLOC_006466	2.01002	up	1169
BX647608	2.01026	up	2705
XLOC_013181	2.01036	up	426
AK022120	2.01044	up	1902
uc011hzv.1	2.0105	up	652
uc003vla.2	2.01109	up	1765
ENST00000437232	2.0113	up	1352
uc003cmc.1	2.01181	up	1120
NR_026810	2.0127	up	1760
ENST00000425653	2.01282	up	824
BC032798	2.01357	up	1189
uc004fac.1	2.01363	up	1730
uc001zgr.1	2.01433	up	1674
ENST00000418747	2.01497	up	3802
uc001sid.2	2.01551	up	3331
AK098432	2.01559	up	2215
uc002ura.1	2.016	up	2209
uc010sfv.1	2.01634	up	1227
uc001lsz.2	2.01716	up	3681
NR_036519	2.01777	up	673
uc010iiu.1	2.01837	up	956
HIT000321269.10	2.01869	up	308
XLOC_006092	2.01897	up	645
NR_027025	2.01905	up	813
HIT000324481.11	2.01918	up	224
AK025086	2.01928	up	1833
uc001ebz.2	2.01992	up	1445
AK024938	2.02018	up	1865
ENST00000481220	2.02078	up	752
NR_027258	2.0223	up	2154
uc010fsk.1	2.02305	up	771
ENST00000440816	2.02384	up	592
HIT000339145.8	2.02433	up	1263
ENST00000451066	2.02473	up	693
XLOC_009511	2.02476	up	1281
uc009zcx.1	2.02502	up	991
XLOC_001682	2.02581	up	559
AK310325	2.02611	up	1196
uc002xtj.2	2.02621	up	1807
uc004bcj.1	2.02659	up	4853
ENST00000428366	2.02679	up	1530
uc001elr.3	2.02692	up	1418
XLOC_007443	2.02712	up	335
uc010rbq.1	2.02712	up	1534
ENST00000437133	2.02713	up	1265
ENST00000477702	2.0272	up	315
uc.26+	2.02837	up	213
NR_026999	2.02865	up	4645
uc009zvp.2	2.02869	up	1422
RNZ32215	2.02929	up	216
ENST00000520913	2.02931	up	585
uc001ayl.1	2.02932	up	3651
uc011imt.1	2.02944	up	358
ENST00000436885	2.02944	up	530
uc002sgd.2	2.02946	up	743
uc009zfp.2	2.02946	up	2301
uc010jsu.1	2.03025	up	401
RNZ1476	2.03031	up	244
uc003uyf.2	2.03065	up	4666
XLOC_009810	2.03144	up	1793
ENST00000333487	2.03184	up	2990
uc003tvp.2	2.03205	up	381
uc003fpu.2	2.03331	up	7243
ENST00000364525	2.03465	up	332
XLOC_000697	2.03488	up	1766
uc011hpj.1	2.03489	up	358
XLOC_013222	2.03521	up	2063
uc003zsn.2	2.03547	up	1606
RNZ28636	2.0358	up	237
AL832469	2.03658	up	2697
AK024185	2.03702	up	1975
RNZ10695	2.03724	up	234
RNZ19363	2.03809	up	235
NR_027438	2.03968	up	1374
RNZ26706	2.03992	up	315
ENST00000415513	2.04077	up	686
ENST00000470977	2.04126	up	1099
uc010ijm.1	2.04135	up	3135
uc001pyd.1	2.04268	up	3335
NR_026770	2.04293	up	781
uc011fcr.1	2.04319	up	358
uc010pqy.1	2.04423	up	887
AK311649	2.04442	up	983
ASO1842	2.04486	up	3243
HIT000303666.10	2.04576	up	1117
ENST00000364795	2.04603	up	323
uc001wyt.2	2.04701	up	414
AK024988	2.04739	up	2101
ENST00000334866	2.04761	up	883
uc001bpz.2	2.04804	up	1897
XLOC_008106	2.04947	up	1917
uc010jsm.1	2.0508	up	358
uc010pvf.1	2.05201	up	2325
uc002wqu.1	2.05317	up	2480
NR_029192	2.05324	up	1246
HIT000086269.10	2.05407	up	393
uc010dzz.1	2.05421	up	1595
XLOC_011943	2.05473	up	1173
BC043009	2.05519	up	1262
RNZ17931	2.05546	up	232
NR_037174	2.05636	up	1361
uc011hzu.1	2.05637	up	786
uc003cnh.2	2.05723	up	1849
XLOC_003468	2.05757	up	605
RNZ32590	2.05803	up	241
uc002scu.1	2.05821	up	1881
uc011kfa.1	2.05871	up	1440
ENST00000413231	2.05881	up	378
uc010jnq.1	2.05923	up	495
BC045792	2.05959	up	1114
uc.115+	2.05985	up	220
XLOC_013693	2.05987	up	1105
RNZ34215	2.05999	up	352
AK025621	2.06063	up	3495
uc003qjk.1	2.06099	up	1497
RNZ31324	2.06115	up	236
XLOC_006900	2.06162	up	530
XLOC_012905	2.06239	up	659
uc003ikf.2	2.06358	up	1873
uc002upg.2	2.06365	up	1491
RNZ34448	2.06386	up	241
XLOC_001368	2.06417	up	478
ENST00000513902	2.0647	up	1893
RNZ3234	2.06578	up	336
mgU12-22/U4-8	2.06635	up	422
uc003jcu.2	2.06655	up	1363
ENST00000476125	2.06718	up	980
uc010brt.2	2.06777	up	3534
HIT000220323.9	2.06786	up	348
uc002gkz.1	2.06897	up	1590
uc001cus.1	2.06938	up	5415
uc001icl.1	2.06976	up	756
uc002evb.2	2.07073	up	2200
ENST00000508832	2.07116	up	1032
uc001wvs.1	2.07214	up	2020
ENST00000443587	2.07257	up	706
uc011fcl.1	2.0739	up	358
XLOC_003170	2.07496	up	377
NR_027639	2.07571	up	3912
NR_026791	2.07583	up	1721
CR624523	2.07666	up	1810
ENST00000541615	2.07683	up	749
NR_033690	2.07916	up	2868
ENST00000520023	2.07933	up	781
XLOC_005158	2.07976	up	524
uc001yex.2	2.07977	up	3576
uc010hcj.1	2.07996	up	2607
RNZ25564	2.08049	up	201
uc001tiw.2	2.0805	up	770
ENST00000504719	2.08053	up	755
XLOC_000227	2.08116	up	421
ENST00000451792	2.08121	up	443
XLOC_005678	2.08124	up	518
uc.281+	2.08192	up	239
BX538058	2.08204	up	2726
XLOC_013906	2.08304	up	407
uc010btj.1	2.08378	up	2119
XLOC_011016	2.08428	up	335
uc010eis.2	2.08444	up	2483
ENST00000501817	2.08455	up	2111
XLOC_007978	2.08544	up	278
XLOC_011026	2.08577	up	221
uc003dly.1	2.08615	up	2457
uc011kjx.1	2.08632	up	1372
uc010sva.1	2.08645	up	1787
uc004bcv.2	2.08683	up	1797
XLOC_000002	2.08689	up	576
RNZ6756	2.08719	up	201
ASO1906	2.08752	up	3623
RNZ20612	2.08786	up	232
ENST00000417460	2.08926	up	693
AF009267	2.08966	up	1357
uc010cdn.2	2.08994	up	2756
XLOC_006242	2.09031	up	2433
uc010bkg.1	2.09051	up	670
uc003fxw.2	2.09055	up	1326
XLOC_006144	2.09091	up	976
ENST00000458253	2.0912	up	748
uc011gat.1	2.09129	up	358
uc002xzn.2	2.0915	up	2537
XLOC_002601	2.09185	up	1028
ASO1672	2.09201	up	628
NR_036750	2.09256	up	1653
uc004exm.2	2.09392	up	647
uc003tql.1	2.09398	up	276
uc003lvi.2	2.09412	up	3450
uc003par.1	2.09438	up	307
ENST00000418743	2.09483	up	786
uc003gjt.1	2.09503	up	2140
HIT000326092_04.2	2.09525	up	220
ENST00000244906	2.09529	up	928
RNZ6802	2.09541	up	233
XLOC_004725	2.09569	up	3723
ENST00000446309	2.09599	up	339
ENST00000397381	2.09684	up	2314
RNZ35618	2.09689	up	217
XLOC_004104	2.09767	up	345
HIT000066804.10	2.10004	up	541
uc003tdl.1	2.10042	up	620
NR_024145	2.10117	up	1641
RNZ26540	2.10279	up	240
ENST00000427049	2.10307	up	478
XLOC_001663	2.10316	up	363
BC069003	2.1033	up	1573
NR_026882	2.10339	up	937
uc003wgo.1	2.10359	up	1423
HIT000083388.6	2.10366	up	326
BC042667	2.10374	up	1562
uc002pzb.3	2.10413	up	518
uc002qkm.2	2.10417	up	2101
NR_036641	2.10417	up	3070
NONE	2.10451	up	2060
uc001ykr.1	2.1047	up	2195
uc003stt.3	2.10475	up	4843
HIT000254608.9	2.10488	up	409
uc002ixe.2	2.10549	up	2796
ENST00000438255	2.10642	up	433
NR_033393	2.10674	up	2647
ENST00000342990	2.1071	up	247
BC047894	2.10755	up	3376
uc.175+	2.1077	up	251
LIT3583	2.10816	up	982
ENST00000451149	2.10832	up	437
uc002pib.1	2.10835	up	4084
HIT000081287.9	2.10892	up	597
RNZ5419	2.10927	up	280
uc001aiw.1	2.10946	up	2217
NR_037583	2.1098	up	773
ENST00000552996	2.11062	up	536
ENST00000535076	2.11256	up	850
uc011crv.1	2.11312	up	5172
XLOC_003069	2.11415	up	2734
ENST00000434221	2.11534	up	973
NR_027662	2.1156	up	3075
XLOC_005290	2.1158	up	387
RNZ19622	2.1158	up	246
HIT000323152.12	2.11601	up	230
NR_003671	2.11648	up	1492
ENST00000433446	2.11728	up	770
XLOC_006404	2.1175	up	2386
uc002wdo.2	2.11799	up	1213
AK056640	2.12162	up	3112
uc010mtj.1	2.12236	up	644
XLOC_012503	2.12247	up	1038
uc010jrf.1	2.12321	up	1740
RNZ26595	2.1233	up	239
ENST00000503469	2.12354	up	432
ENST00000454729	2.12388	up	723
uc002vte.2	2.12462	up	1263
L15344	2.12657	up	1794
ENST00000493797	2.12738	up	324
AL833670	2.12754	up	2021
XLOC_003102	2.12875	up	1054
uc003nus.2	2.12905	up	308
LIT3565	2.12929	up	861
NR_024405	2.13029	up	3555
uc009won.2	2.13082	up	2370
XLOC_006507	2.13092	up	8542
RNZ17833	2.13155	up	321
RNZ36143	2.13259	up	241
uc010gjt.1	2.13358	up	395
AL109709	2.13418	up	2092
XLOC_008256	2.13439	up	364
RNZ23644	2.13472	up	350
AF052095	2.13559	up	1667
uc011bbc.1	2.13671	up	4256
RNZ14066	2.13686	up	201
uc003lvl.2	2.13709	up	2399
XLOC_007131	2.13806	up	457
uc010kkf.1	2.13835	up	1247
NR_003545	2.13947	up	1615
uc001cmo.2	2.13956	up	1810
AK026867	2.13959	up	1389
NR_030725	2.13975	up	2859
RNZ16929	2.13976	up	226
ASO3614	2.13997	up	2598
XLOC_006124	2.14015	up	375
XLOC_004046	2.14047	up	301
uc011crl.1	2.14116	up	5138
uc010nhd.2	2.14138	up	2525
AL831889	2.14161	up	2686
uc003pju.1	2.14332	up	2622
uc003fiz.1	2.14342	up	2958
uc001ehi.2	2.14423	up	242
RNZ21256	2.14456	up	388
HIT000023888.14	2.14518	up	389
XLOC_003701	2.14538	up	270
uc001ynu.1	2.14549	up	1648
NR_001575	2.14571	up	5702
uc011bhy.1	2.14598	up	1673
NR_024445	2.14782	up	4544
XLOC_005490	2.14846	up	296
RNZ31253	2.1486	up	240
XLOC_006275	2.14919	up	519
NR_036505	2.15045	up	2485
ENST00000377469	2.15054	up	3663
XLOC_012429	2.15155	up	4475
RNZ8768	2.15161	up	414
NR_037173	2.15187	up	1499
ENST00000540865	2.15204	up	785
NR_033738	2.15232	up	7743
XLOC_007907	2.15318	up	838
BX537811	2.15323	up	1441
AF003738	2.15404	up	1403
uc001pyc.1	2.15457	up	2693
uc004fog.3	2.155	up	3649
ENST00000506321	2.15569	up	1921
XLOC_011819	2.15576	up	397
EvoFold_14487	2.1562	up	233
uc003jjw.1	2.15623	up	5003
uc011krx.1	2.15902	up	321
NONE	2.15952	up	351
uc010pwl.1	2.15983	up	3092
uc011gka.1	2.16036	up	880
NONE	2.16087	up	329
ENST00000441272	2.16133	up	4121
uc003ndg.2	2.1624	up	1605
EvoFold_15435	2.16277	up	229
XLOC_003364	2.16369	up	336
uc002epo.3	2.16371	up	1096
uc009zwp.1	2.16372	up	2255
EvoFold_30198	2.16378	up	248
NONE	2.16458	up	1051
XLOC_002461	2.16476	up	792
uc003ebp.2	2.16534	up	1510
uc003krq.2	2.16558	up	3659
uc002ixc.2	2.16622	up	2676
ENST00000413818	2.16629	up	1810
NR_026711	2.16634	up	2320
HIT000395523.4	2.16677	up	220
ASO3907	2.16734	up	2841
uc003fgr.1	2.16763	up	2392
ENST00000542112	2.16796	up	781
ENST00000428411	2.16814	up	2315
NR_033531	2.16866	up	775
ENST00000421842	2.16937	up	256
HIT000196911_02.2	2.16981	up	207
ENST00000471991	2.16988	up	441
uc002zxr.1	2.17059	up	3907
HIT000469200.4	2.17101	up	361
ENST00000490668	2.17116	up	435
uc010zri.1	2.17157	up	961
uc009wkf.1	2.17351	up	1661
NR_037709	2.17352	up	3331
RNZ15629	2.17386	up	427
uc010wzp.1	2.1739	up	2114
NR_027427	2.17407	up	1149
RNZ34729	2.17504	up	337
BC047485	2.17515	up	2622
ENST00000423222	2.17582	up	712
RNZ12726	2.17703	up	230
XLOC_005361	2.17732	up	910
ENST00000399073	2.17748	up	325
HIT000061983.10	2.17793	up	244
uc003etc.2	2.17793	up	1288
uc010fjo.2	2.17949	up	2328
uc003ggd.1	2.1795	up	2767
NR_026728	2.1795	up	2130
ENST00000550309	2.17981	up	1237
uc002mto.2	2.18061	up	853
uc002fnz.3	2.18063	up	456
RNZ31646	2.18151	up	239
ENST00000545440	2.18155	up	755
ENST00000427509	2.1823	up	648
uc010sfx.1	2.18282	up	1265
RNZ21599	2.18306	up	429
RNZ31621	2.18332	up	216
uc.138+	2.18377	up	420
uc001sig.2	2.18519	up	922
uc011fzk.1	2.18528	up	3283
HIT000066085.9	2.18556	up	558
RNZ6924	2.18584	up	241
uc003qmx.3	2.18809	up	2294
ENST00000287968	2.18848	up	695
ENST00000446537	2.18861	up	1793
ASO3960	2.18866	up	2630
uc011fay.1	2.18891	up	3283
NR_037616	2.18966	up	3353
uc001tss.1	2.18974	up	2327
ENST00000438158	2.19029	up	563
NR_033258	2.19046	up	3009
uc011gkb.1	2.19132	up	786
ENST00000452326	2.19307	up	288
HIT000255369.12	2.19484	up	210
RNZ14424	2.19514	up	271
uc010eai.1	2.19529	up	3294
RNZ22707	2.19614	up	201
NR_028028	2.19626	up	7184
ENST00000535689	2.19638	up	551
HIT000245004.9	2.19669	up	239
ENST00000429995	2.19929	up	821
uc010rpf.1	2.19966	up	1076
RNZ24533	2.20022	up	223
ENST00000540652	2.2005	up	727
AK022117	2.20069	up	2011
HIT000256254.7	2.20115	up	666
RNZ4026	2.20121	up	234
uc010ghh.1	2.20235	up	648
uc001zei.1	2.20285	up	654
XLOC_001836	2.20309	up	348
HIT000389427.4	2.2031	up	297
NR_026883	2.20327	up	1560
NR_024456	2.20333	up	2433
RNZ1017	2.20396	up	247
uc009wao.2	2.20483	up	408
XLOC_003482	2.20528	up	721
uc001ayw.2	2.20601	up	1161
NR_004859	2.20602	up	4510
ENST00000523859	2.20831	up	697
uc003tgl.1	2.20842	up	471
XLOC_007207	2.20878	up	2940
HIT000389586.5	2.2095	up	356
XLOC_006442	2.21013	up	317
LIT3572	2.21023	up	806
ENST00000432067	2.21044	up	461
XLOC_005921	2.2107	up	5671
RNZ15785	2.21288	up	239
BC004948	2.21327	up	1733
uc001qyr.1	2.21331	up	2866
RNZ19366	2.21347	up	244
uc010nym.1	2.21397	up	2915
BC005092	2.21443	up	2703
HIT000076874.10	2.21472	up	410
XLOC_002344	2.21588	up	457
XLOC_000363	2.21619	up	265
uc009vox.2	2.21679	up	2027
XLOC_012863	2.21715	up	227
NR_024456	2.21825	up	2437
uc002kyo.1	2.21881	up	4383
ASO3527	2.21938	up	1633
RNZ28543	2.21953	up	214
uc010pxi.1	2.22162	up	2328
ENST00000480919	2.22167	up	506
RNZ19348	2.22211	up	201
ASO1730	2.22253	up	1957
uc003kig.2	2.22279	up	893
NR_034070	2.22336	up	1401
NONE	2.22424	up	691
RNZ34952	2.22514	up	201
uc002noz.2	2.22563	up	763
HIT000193631_07.2	2.2259	up	390
uc003kht.1	2.22612	up	638
uc011jsh.1	2.22758	up	1017
uc010oyh.1	2.22774	up	1463
NR_024245	2.22939	up	1319
ENST00000441949	2.22941	up	521
NR_026764	2.23054	up	1331
NR_033338	2.23112	up	3849
uc003mtt.1	2.2315	up	8468
ENST00000424161	2.23192	up	557
uc002lgd.1	2.23296	up	4072
ENST00000513026	2.23326	up	534
ENST00000424800	2.23363	up	525
uc010bln.1	2.2337	up	373
NR_033255	2.23391	up	1119
ENST00000436492	2.23443	up	558
ENST00000522715	2.23494	up	693
XLOC_006015	2.23593	up	446
NR_002147	2.23614	up	2268
ENST00000429798	2.23648	up	956
uc010pxk.1	2.2365	up	2376
uc003vsx.2	2.23756	up	1842
XLOC_013669	2.2378	up	2192
ENST00000410481	2.23802	up	303
ENST00000545920	2.23809	up	626
uc009zum.1	2.23809	up	915
AK021474	2.23868	up	1660
uc003npj.2	2.24062	up	2000
uc010pxl.1	2.2409	up	2424
ENST00000438115	2.24127	up	507
BC032331	2.24135	up	1475
NR_003045	2.2419	up	238
uc011mge.1	2.2429	up	1134
ENST00000441136	2.24343	up	443
uc001aoy.1	2.24426	up	2324
uc010lyg.2	2.24469	up	2106
NR_033179	2.24545	up	1487
uc003swp.3	2.24582	up	4203
ENST00000359859	2.24674	up	737
ENST00000418088	2.24743	up	3330
uc001okf.1	2.2482	up	1430
uc011dnb.1	2.24821	up	3354
uc003luo.1	2.25022	up	709
HIT000218467.7	2.25152	up	542
ENST00000411373	2.25161	up	335
uc002vtl.2	2.25206	up	1105
XLOC_008563	2.25227	up	335
ENST00000507999	2.25345	up	1361
XLOC_002433	2.25372	up	416
XLOC_002124	2.25399	up	705
NR_027878	2.25401	up	3993
uc002awd.1	2.2542	up	532
NR_026776	2.25476	up	942
uc011hnx.1	2.25496	up	3354
uc011hny.1	2.25559	up	3283
uc004azp.1	2.25754	up	467
EvoFold_26040	2.25884	up	207
NR_026826	2.25932	up	2574
ENST00000424191	2.26046	up	321
uc011ihr.1	2.26107	up	2001
RNZ21481	2.26131	up	299
uc002hck.1	2.26235	up	1766
NONE	2.26244	up	313
uc010qff.1	2.26422	up	871
AK022160	2.26431	up	1957
uc010uii.1	2.26506	up	1029
uc002dam.1	2.26599	up	2129
uc011eee.1	2.26631	up	2217
NR_034108	2.2671	up	4943
RNZ29059	2.26729	up	242
uc002iyb.2	2.26746	up	1915
HIT000325798.9	2.26798	up	206
HIT000291620.12	2.26909	up	498
ENST00000501194	2.26913	up	3474
ENST00000513755	2.26978	up	494
XLOC_007971	2.2702	up	363
ENST00000423637	2.27037	up	1526
uc003vwh.2	2.27182	up	1199
uc010hrk.2	2.27221	up	8316
uc001aiv.1	2.27226	up	2348
RNZ18232	2.2727	up	455
XLOC_008245	2.27313	up	432
uc001yqw.2	2.27329	up	2030
HIT000321226.9	2.27509	up	244
uc003eld.1	2.27517	up	1951
uc003krr.2	2.27564	up	3536
uc002jpn.2	2.276	up	1365
uc002ulk.1	2.27629	up	1188
NR_033833	2.27677	up	2916
XLOC_000152	2.27795	up	286
BC002889	2.27876	up	1557
uc010sgi.1	2.27958	up	382
RNZ27651	2.27969	up	266
RNZ7240	2.28071	up	241
NONE	2.28075	up	201
uc002xbr.2	2.28138	up	1772
U19-2	2.28194	up	205
uc002czg.1	2.28363	up	2289
HIT000219848.7	2.28396	up	547
uc004fih.2	2.28451	up	1417
uc003hys.1	2.28715	up	1527
ENST00000509783	2.28716	up	877
XLOC_007290	2.28721	up	1591
XLOC_001550	2.28826	up	931
ENST00000392963	2.28868	up	4296
XLOC_013018	2.28889	up	483
NR_002809	2.2891	up	1522
uc001wyn.2	2.29132	up	1210
uc003mnq.2	2.29138	up	672
HIT000066872.9	2.29145	up	400
NR_024284	2.29146	up	2214
uc010gfj.2	2.29172	up	1843
HIT000259865.11	2.29284	up	527
uc002giq.2	2.29348	up	1909
AK024093	2.29354	up	1948
XLOC_013984	2.29413	up	366
ASO3717	2.29445	up	1213
uc011dnc.1	2.29446	up	3283
ENST00000442036	2.29508	up	741
HIT000256807.6	2.29537	up	646
HIT000061208.9	2.29656	up	543
uc002qxy.2	2.29705	up	2585
XLOC_001428	2.29747	up	888
uc010xbe.1	2.29946	up	5052
XLOC_004682	2.2995	up	1040
uc011fax.1	2.30024	up	3354
uc003ckf.2	2.30034	up	835
uc004cql.2	2.30036	up	1737
FR106605	2.30192	up	544
uc011djg.1	2.30205	up	1406
uc001koj.3	2.304	up	3218
ASO2030	2.30526	up	433
ENST00000453632	2.30602	up	563
RNZ4076	2.30723	up	229
uc011fzj.1	2.30777	up	3354
HIT000324508.10	2.30848	up	245
uc010gfi.2	2.30872	up	1958
uc009xeu.1	2.30875	up	930
RNZ23278	2.30875	up	273
uc001sfo.3	2.30886	up	1279
ASO2039	2.30927	up	817
X78262	2.30953	up	7003
XLOC_001710	2.31091	up	629
RNZ36728	2.311	up	234
uc010mrm.1	2.31158	up	1012
RNZ25390	2.31199	up	271
NR_037176	2.31205	up	1273
RNZ30705	2.31235	up	240
uc010xxq.1	2.31297	up	1894
uc009zdo.1	2.31316	up	4470
RNZ1693	2.31399	up	358
HIT000193275.10	2.31403	up	265
ENST00000518528	2.31474	up	625
uc002oyk.1	2.31485	up	2248
BC008657	2.31489	up	650
uc011mvq.1	2.31518	up	2270
uc.263+	2.31667	up	208
uc010wcz.1	2.31689	up	3152
XLOC_002859	2.31742	up	3170
XLOC_013931	2.31781	up	2560
ENST00000410933	2.31823	up	381
ENST00000439823	2.31827	up	558
ENST00000412376	2.31837	up	2034
uc011laa.1	2.32002	up	3286
ASO3862	2.32095	up	994
uc010upb.1	2.3216	up	7980
uc009ysu.1	2.32167	up	1737
NR_036445	2.32233	up	928
ENST00000416894	2.32256	up	567
RNZ11047	2.32304	up	255
EvoFold_40619	2.32443	up	279
uc003nak.1	2.32519	up	2306
uc003emd.1	2.32624	up	2837
RNZ19361	2.32812	up	217
XLOC_001564	2.32846	up	1034
AK025564	2.32981	up	2234
ENST00000510576	2.33081	up	1974
uc003tik.2	2.33144	up	1813
XLOC_004161	2.33249	up	215
AK022106	2.33338	up	2903
ENST00000555624	2.33404	up	338
ENST00000435967	2.33416	up	558
NR_033423	2.3345	up	968
ASO1636	2.33616	up	446
uc003boy.1	2.33624	up	3949
NONE	2.3368	up	291
uc002gzf.1	2.33746	up	4189
RNZ1447	2.33847	up	234
uc011irx.1	2.33901	up	2332
XLOC_007505	2.33935	up	1011
HIT000271970.10	2.3406	up	466
RNZ23673	2.34196	up	201
NR_033711	2.34201	up	6410
NR_034109	2.34252	up	4652
ENST00000436326	2.34295	up	1306
ASO2118	2.34447	up	1048
XLOC_013350	2.34481	up	2696
BC090855	2.34507	up	1786
uc002rjh.2	2.3455	up	452
NR_027439	2.34573	up	2050
NR_037188	2.34676	up	2199
ENST00000391100	2.34703	up	202
HIT000072602.11	2.34708	up	850
XLOC_004927	2.34709	up	731
uc003kqg.2	2.34745	up	929
uc001ldx.2	2.34769	up	1762
HIT000061215.9	2.34868	up	540
uc.77+	2.34875	up	297
HIT000067254.10	2.34906	up	620
uc009zda.1	2.35084	up	5532
ENST00000426946	2.35164	up	945
RNZ9831	2.35214	up	320
XLOC_001217	2.35234	up	620
uc010fys.1	2.35238	up	1454
ASO2255	2.35273	up	1189
XLOC_005819	2.35297	up	3470
uc011cro.1	2.35325	up	1762
uc010vzg.1	2.3534	up	369
uc003plf.2	2.35405	up	958
ASO3728	2.35438	up	2417
ENST00000434796	2.35442	up	576
XLOC_003522	2.35445	up	293
uc010bys.1	2.35552	up	5133
ENST00000539303	2.35584	up	241
HIT000086489.11	2.35602	up	1059
uc001xqp.1	2.35665	up	1166
AL110136	2.35689	up	1886
uc009wkz.1	2.35724	up	567
NR_033887	2.35742	up	3784
uc.166+	2.35763	up	311
HIT000071420.9	2.3589	up	430
RNZ20124	2.36037	up	317
RNZ13172	2.36094	up	354
XLOC_000947	2.36264	up	584
uc010vad.1	2.36267	up	1778
ENST00000544983	2.36323	up	871
ENST00000455699	2.36433	up	668
AK026778	2.36515	up	2804
AK024158	2.36535	up	1996
EvoFold_24707	2.36571	up	213
uc003sru.1	2.36655	up	3101
XLOC_006381	2.36699	up	440
ENST00000435469	2.36699	up	708
XLOC_004139	2.36713	up	369
uc003iav.2	2.36736	up	3274
uc010dfw.2	2.36748	up	1651
BC025666	2.36754	up	2063
XLOC_000782	2.36885	up	2357
AK024851	2.36903	up	1852
uc010sda.1	2.36933	up	453
uc002hpx.2	2.36965	up	1282
uc003krp.2	2.37063	up	4508
uc003iks.2	2.37181	up	3566
uc009xet.1	2.37215	up	930
uc.132+	2.3723	up	209
NR_033678	2.37241	up	5199
ENST00000464115	2.37275	up	713
HIT000221836.12	2.37277	up	487
RNZ21173	2.37306	up	307
ENST00000401007	2.37442	up	1956
ASO1839	2.37469	up	2036
uc010dmr.2	2.37545	up	1043
NONE	2.3755	up	211
ENST00000454861	2.3757	up	1231
HIT000327953_04.2	2.37731	up	207
ENST00000442663	2.37862	up	280
uc009xbq.2	2.38053	up	2953
uc010did.1	2.38123	up	1885
ENST00000422473	2.38123	up	2337
XLOC_000403	2.38162	up	2035
XLOC_014271	2.38213	up	2362
uc004cvs.3	2.38253	up	3544
RNZ3306	2.38372	up	232
ASO3761	2.38374	up	1827
RNZ26798	2.38417	up	300
ENST00000449678	2.38434	up	602
U82306	2.38497	up	254
uc001dbc.1	2.38616	up	930
uc001edd.2	2.38625	up	2314
HIT000067091.11	2.3876	up	694
uc002hkb.2	2.3882	up	2097
NONE	2.38858	up	261
uc003gmh.1	2.38888	up	1976
ASO3634	2.38944	up	1942
uc.338+	2.39015	up	224
uc001fja.2	2.39022	up	1896
RNZ1994	2.39075	up	216
NR_033184	2.39141	up	8583
XLOC_001769	2.39168	up	1051
HIT000091442.9	2.39215	up	350
HIT000195249.10	2.3923	up	214
ENST00000513893	2.39274	up	556
ENST00000500950	2.3935	up	1600
RNZ33468	2.39454	up	240
NR_033995	2.3946	up	782
XLOC_013958	2.39551	up	2213
RNZ25852	2.39585	up	201
uc003ndr.1	2.39591	up	399
uc010jmw.1	2.39656	up	352
NR_027297	2.39675	up	1982
HIT000327966_11.2	2.39867	up	369
uc002sgb.1	2.39868	up	2456
ENST00000537024	2.39892	up	533
HIT000325925.9	2.39942	up	305
HIT000066914.9	2.40022	up	362
HIT000066819_03.2	2.40059	up	414
ASO2121	2.40176	up	1313
ENST00000500318	2.40189	up	5469
HIT000069783.7	2.40202	up	319
NR_029383	2.40308	up	2192
ENST00000456505	2.40433	up	218
XLOC_001223	2.40441	up	1130
RNZ21835	2.40626	up	425
ENST00000504636	2.40716	up	1040
LIT3597	2.40898	up	541
NR_003512	2.41086	up	5137
XLOC_008574	2.4111	up	351
XLOC_008274	2.41126	up	5832
uc003jcw.2	2.41208	up	1403
uc003uig.2	2.41227	up	766
uc010ahj.1	2.41239	up	3015
XLOC_000757	2.41263	up	1770
ENST00000538266	2.41279	up	348
uc010pbo.1	2.41317	up	455
ENST00000410137	2.41384	up	319
uc003evz.3	2.41482	up	1705
uc001vcg.2	2.41531	up	1878
uc.376+	2.41624	up	291
uc002gbx.1	2.41629	up	2537
ENST00000449605	2.41646	up	7620
uc010nrl.1	2.41675	up	1274
EvoFold_36371	2.41761	up	205
uc002jpo.2	2.41769	up	1105
XLOC_003096	2.41824	up	611
NR_026640	2.41933	up	1634
XLOC_010826	2.42062	up	250
ENST00000525636	2.42237	up	639
uc010kvq.1	2.4231	up	2096
[truncated: 1,807 more rows]
