# Supplementary material for: The Use of Three Long Non-Coding RNAs as Potential Prognostic Indicators of Astrocytoma
Source: PLoS One. 2015 Aug 7;10(8):e0135242. doi: 10.1371/journal.pone.0135242 (PMC4529097; doi:10.1371/journal.pone.0135242)
Supplement: S2 Table — (XLS) [file pone.0135242.s007.xls]

## Sheet: Sheet1
LncRNA	Fold Change	Regulation	Length
AF038201	0.148215	down	1393
ASO1937	0.177938	down	926
AF052141	0.19199	down	1598
XLOC_008632	0.2005	down	820
ENST00000373508	0.256054	down	2113
NR_036540	0.27753	down	1591
NR_022011	0.304507	down	1798
NR_027277	0.335228	down	1614
uc002lmv.1	0.358091	down	1604
ENST00000445118	0.365032	down	1572
uc010dlw.2	0.373432	down	1511
NR_026757	0.379785	down	1895
NR_015368	0.384315	down	1544
ENST00000418974	0.413072	down	770
XLOC_012452	0.420674	down	1564
AL080086	0.421055	down	1066
ASO2120	0.42369	down	1628
uc002hng.1	0.443849	down	1463
uc001gdq.2	0.44855	down	1010
uc001abp.1	0.451204	down	855
ENST00000449005	0.452846	down	875
uc010plc.1	0.45832	down	2173
XLOC_010967	0.470532	down	1763
ENST00000445585	0.471711	down	787
BC002811	0.473969	down	1687
uc011ler.1	0.482348	down	1095
uc003bfp.1	0.490343	down	1243
ENST00000426282	0.490755	down	1268
uc002dwu.2	0.496227	down	1893
ENST00000448359	0.497741	down	2444
XLOC_005285	0.499979	down	1730
XLOC_006058	2.00951	up	888
ENST00000436616	2.00966	up	919
ENST00000425653	2.01282	up	824
uc009zcx.1	2.02502	up	991
uc002evb.2	2.07073	up	2200
ENST00000508832	2.07116	up	1032
CR624523	2.07666	up	1810
XLOC_006242	2.09031	up	2433
ENST00000244906	2.09529	up	928
NR_026882	2.10339	up	937
AL833670	2.12754	up	2021
ENST00000540865	2.15204	up	785
BX537811	2.15323	up	1441
ENST00000542112	2.16796	up	781
ENST00000545440	2.18155	up	755
ENST00000509783	2.28716	up	877
NR_002809	2.2891	up	1522
uc002hpx.2	2.36965	up	1282
ASO2121	2.40176	up	1313
uc003jcw.2	2.41208	up	1403
uc003tud.1	2.63455	up	1420
uc001mmh.1	2.64006	up	1819
ENST00000424474	2.88321	up	849
uc003uuj.1	2.96372	up	930
ENST00000497774	3.00626	up	1663
uc010kxx.2	3.71246	up	1337
HIT000260843.11	3.75472	up	922
uc001uvg.2	5.22255	up	1724
